# Supplementary material for: Synthesis of Carvone Derivatives and In Silico and In Vitro Screening of Anti-Inflammatory Activity in Murine Macrophages
Source: Int J Mol Sci. 2023 Jan 23;24(3):2263. doi: 10.3390/ijms24032263 (PMC9916994; doi:10.3390/ijms24032263)
Supplement: Supplementary file 1 [file ijms-24-02263-s001.zip]

Archive with 1 entries (1 files):
- ijms-2168159-supplementary.pdf
